# Supplementary material for: First record of the male, new distribution and re-description of Indopadillayordon (Araneae, Salticidae)
Source: Biodivers Data J. 2025 Aug 18;13:e159695. doi: 10.3897/BDJ.13.e159695 (PMC12378407; doi:10.3897/BDJ.13.e159695)
Supplement: XML Treatment for Indopadilla yokdon [file BDJ.13.e159695-treatment1.xml]

<!DOCTYPE tp:taxon-treatment
  PUBLIC "-//TaxonX//DTD Taxonomic Treatment Publishing DTD v0 20100105//EN" "tax-treatment-NSO.dtd">
<tp:taxon-treatment xmlns:tp="http://www.plazi.org/taxpub"><tp:treatment-meta><mixed-citation publication-type="journal"><person-group><name><surname>Vu</surname><given-names>Duc-Toan</given-names></name><name><surname>Pham</surname><given-names>Dinh-Sac</given-names></name></person-group><article-title>First record of the male, new distribution and re-description of <italic><tp:taxon-name><tp:taxon-name-part taxon-name-part-type="genus" reg="Indopadilla">Indopadilla</tp:taxon-name-part><tp:taxon-name-part taxon-name-part-type="species" reg="yordon">yordon</tp:taxon-name-part></tp:taxon-name></italic> (<tp:taxon-name><tp:taxon-name-part taxon-name-part-type="order">Araneae</tp:taxon-name-part></tp:taxon-name>, <tp:taxon-name><tp:taxon-name-part taxon-name-part-type="family">Salticidae</tp:taxon-name-part></tp:taxon-name>)</article-title><source>Biodivers Data J</source><day>18</day><month>08</month><year>2025</year><volume>13</volume><pub-id pub-id-type="doi">10.3897/BDJ.13.e159695</pub-id></mixed-citation></tp:treatment-meta><tp:nomenclature><tp:taxon-name>
            <object-id xmlns:xlink="http://www.w3.org/1999/xlink" content-type="arpha" xlink:type="simple">25973E6A-7D50-5D9D-AB25-50FF69CE102B</object-id>
            <tp:taxon-name-part taxon-name-part-type="genus">Indopadilla</tp:taxon-name-part>
            <tp:taxon-name-part taxon-name-part-type="species">yokdon</tp:taxon-name-part>
          </tp:taxon-name><tp:taxon-authority>Hoang, Phan &amp; Vo, 2024</tp:taxon-authority><tp:nomenclature-citation-list><tp:nomenclature-citation><tp:taxon-name>
                <tp:taxon-name-part taxon-name-part-type="genus" reg="Indopadilla">Indopadilla</tp:taxon-name-part>
                <tp:taxon-name-part taxon-name-part-type="species" reg="yokdon">yokdon</tp:taxon-name-part>
              </tp:taxon-name><comment> Hoang et al., 2024</comment></tp:nomenclature-citation></tp:nomenclature-citation-list></tp:nomenclature><tp:treatment-sec sec-type="materials"><title>Materials</title><list list-type="alpha-lower" list-content="occurrences"><list-item><p><bold>Type status:</bold> <named-content xmlns:xlink="http://www.w3.org/1999/xlink" content-type="dwc:typeStatus" xlink:type="simple">Other material</named-content>. <bold>Occurrence:</bold> catalogNumber: <named-content xmlns:xlink="http://www.w3.org/1999/xlink" content-type="dwc:catalogNumber" xlink:type="simple">TBU-ARA-SAL-002.1 to 002.2</named-content>; individualCount: <named-content xmlns:xlink="http://www.w3.org/1999/xlink" content-type="dwc:individualCount" xlink:type="simple">2</named-content>; sex: <named-content xmlns:xlink="http://www.w3.org/1999/xlink" content-type="dwc:sex" xlink:type="simple">1 male, 1 female</named-content>; lifeStage: <named-content xmlns:xlink="http://www.w3.org/1999/xlink" content-type="dwc:lifeStage" xlink:type="simple">adult</named-content>; occurrenceID: <named-content xmlns:xlink="http://www.w3.org/1999/xlink" content-type="dwc:occurrenceID" xlink:type="simple">0939735E-A8FC-508A-BCED-215AAC1FE247</named-content>; <bold>Taxon:</bold> scientificName: <named-content xmlns:xlink="http://www.w3.org/1999/xlink" content-type="dwc:scientificName" xlink:type="simple"><italic><tp:taxon-name><tp:taxon-name-part taxon-name-part-type="genus" reg="Indopadilla">Indopadilla</tp:taxon-name-part><tp:taxon-name-part taxon-name-part-type="species" reg="yokdon">yokdon</tp:taxon-name-part></tp:taxon-name></italic></named-content>; class: <named-content xmlns:xlink="http://www.w3.org/1999/xlink" content-type="dwc:class" xlink:type="simple"><tp:taxon-name><tp:taxon-name-part taxon-name-part-type="class">Arachnida</tp:taxon-name-part></tp:taxon-name></named-content>; order: <named-content xmlns:xlink="http://www.w3.org/1999/xlink" content-type="dwc:order" xlink:type="simple"><tp:taxon-name><tp:taxon-name-part taxon-name-part-type="order">Araneae</tp:taxon-name-part></tp:taxon-name></named-content>; family: <named-content xmlns:xlink="http://www.w3.org/1999/xlink" content-type="dwc:family" xlink:type="simple"><tp:taxon-name><tp:taxon-name-part taxon-name-part-type="family">Salticidae</tp:taxon-name-part></tp:taxon-name></named-content>; genus: <named-content xmlns:xlink="http://www.w3.org/1999/xlink" content-type="dwc:genus" xlink:type="simple"><tp:taxon-name><tp:taxon-name-part taxon-name-part-type="genus">Indopadilla</tp:taxon-name-part></tp:taxon-name></named-content>; specificEpithet: <named-content xmlns:xlink="http://www.w3.org/1999/xlink" content-type="dwc:specificEpithet" xlink:type="simple"><tp:taxon-name><tp:taxon-name-part taxon-name-part-type="genus" reg="Indopadilla"/><tp:taxon-name-part taxon-name-part-type="species" reg="yokdon">yokdon</tp:taxon-name-part></tp:taxon-name></named-content>; scientificNameAuthorship: <named-content xmlns:xlink="http://www.w3.org/1999/xlink" content-type="dwc:scientificNameAuthorship" xlink:type="simple">Hoang, Phan &amp; Vo, 2024</named-content>; taxonomicStatus: <named-content xmlns:xlink="http://www.w3.org/1999/xlink" content-type="dwc:taxonomicStatus" xlink:type="simple">accepted</named-content>; <bold>Location:</bold> country: <named-content xmlns:xlink="http://www.w3.org/1999/xlink" content-type="dwc:country" xlink:type="simple">Vietnam</named-content>; countryCode: <named-content xmlns:xlink="http://www.w3.org/1999/xlink" content-type="dwc:countryCode" xlink:type="simple">VN</named-content>; stateProvince: <named-content xmlns:xlink="http://www.w3.org/1999/xlink" content-type="dwc:stateProvince" xlink:type="simple">Son La</named-content>; locality: <named-content xmlns:xlink="http://www.w3.org/1999/xlink" content-type="dwc:locality" xlink:type="simple">Ban Mong village</named-content>; verbatimElevation: <named-content xmlns:xlink="http://www.w3.org/1999/xlink" content-type="dwc:verbatimElevation" xlink:type="simple">860 m</named-content>; verbatimLatitude: <named-content xmlns:xlink="http://www.w3.org/1999/xlink" content-type="dwc:verbatimLatitude" xlink:type="simple">21°18.223’N</named-content>; verbatimLongitude: <named-content xmlns:xlink="http://www.w3.org/1999/xlink" content-type="dwc:verbatimLongitude" xlink:type="simple">103°51.304’E</named-content>; verbatimCoordinateSystem: <named-content xmlns:xlink="http://www.w3.org/1999/xlink" content-type="dwc:verbatimCoordinateSystem" xlink:type="simple">WGS84</named-content>; <bold>Event:</bold> eventDate: <named-content xmlns:xlink="http://www.w3.org/1999/xlink" content-type="dwc:eventDate" xlink:type="simple">May 29, 2023</named-content>; eventRemarks: <named-content xmlns:xlink="http://www.w3.org/1999/xlink" content-type="dwc:eventRemarks" xlink:type="simple">collected by Vu D.T.</named-content>; <bold>Record Level:</bold> language: <named-content xmlns:xlink="http://www.w3.org/1999/xlink" content-type="dwc:language" xlink:type="simple">en</named-content>; collectionCode: <named-content xmlns:xlink="http://www.w3.org/1999/xlink" content-type="dwc:collectionCode" xlink:type="simple"><tp:taxon-name><tp:taxon-name-part taxon-name-part-type="class">Arachnida</tp:taxon-name-part></tp:taxon-name></named-content>; basisOfRecord: <named-content xmlns:xlink="http://www.w3.org/1999/xlink" content-type="dwc:basisOfRecord" xlink:type="simple">PreservedSpecimen</named-content></p></list-item><list-item><p><bold>Type status:</bold> <named-content xmlns:xlink="http://www.w3.org/1999/xlink" content-type="dwc:typeStatus" xlink:type="simple">Other material</named-content>. <bold>Occurrence:</bold> catalogNumber: <named-content xmlns:xlink="http://www.w3.org/1999/xlink" content-type="dwc:catalogNumber" xlink:type="simple">VNMN-SAL-078</named-content>; individualCount: <named-content xmlns:xlink="http://www.w3.org/1999/xlink" content-type="dwc:individualCount" xlink:type="simple">1</named-content>; sex: <named-content xmlns:xlink="http://www.w3.org/1999/xlink" content-type="dwc:sex" xlink:type="simple">female</named-content>; lifeStage: <named-content xmlns:xlink="http://www.w3.org/1999/xlink" content-type="dwc:lifeStage" xlink:type="simple">adult</named-content>; occurrenceID: <named-content xmlns:xlink="http://www.w3.org/1999/xlink" content-type="dwc:occurrenceID" xlink:type="simple">CA65BF4D-C1C2-5F92-A572-A9438CA7FA7B</named-content>; <bold>Taxon:</bold> scientificName: <named-content xmlns:xlink="http://www.w3.org/1999/xlink" content-type="dwc:scientificName" xlink:type="simple"><italic><tp:taxon-name><tp:taxon-name-part taxon-name-part-type="genus" reg="Indopadilla">Indopadilla</tp:taxon-name-part><tp:taxon-name-part taxon-name-part-type="species" reg="yokdon">yokdon</tp:taxon-name-part></tp:taxon-name></italic></named-content>; class: <named-content xmlns:xlink="http://www.w3.org/1999/xlink" content-type="dwc:class" xlink:type="simple"><tp:taxon-name><tp:taxon-name-part taxon-name-part-type="class">Arachnida</tp:taxon-name-part></tp:taxon-name></named-content>; order: <named-content xmlns:xlink="http://www.w3.org/1999/xlink" content-type="dwc:order" xlink:type="simple"><tp:taxon-name><tp:taxon-name-part taxon-name-part-type="order">Araneae</tp:taxon-name-part></tp:taxon-name></named-content>; family: <named-content xmlns:xlink="http://www.w3.org/1999/xlink" content-type="dwc:family" xlink:type="simple"><tp:taxon-name><tp:taxon-name-part taxon-name-part-type="family">Salticidae</tp:taxon-name-part></tp:taxon-name></named-content>; genus: <named-content xmlns:xlink="http://www.w3.org/1999/xlink" content-type="dwc:genus" xlink:type="simple"><tp:taxon-name><tp:taxon-name-part taxon-name-part-type="genus">Indopadilla</tp:taxon-name-part></tp:taxon-name></named-content>; specificEpithet: <named-content xmlns:xlink="http://www.w3.org/1999/xlink" content-type="dwc:specificEpithet" xlink:type="simple"><tp:taxon-name><tp:taxon-name-part taxon-name-part-type="genus" reg="Indopadilla"/><tp:taxon-name-part taxon-name-part-type="species" reg="yokdon">yokdon</tp:taxon-name-part></tp:taxon-name></named-content>; scientificNameAuthorship: <named-content xmlns:xlink="http://www.w3.org/1999/xlink" content-type="dwc:scientificNameAuthorship" xlink:type="simple">Hoang, Phan &amp; Vo, 2024</named-content>; taxonomicStatus: <named-content xmlns:xlink="http://www.w3.org/1999/xlink" content-type="dwc:taxonomicStatus" xlink:type="simple">accepted</named-content>; <bold>Location:</bold> country: <named-content xmlns:xlink="http://www.w3.org/1999/xlink" content-type="dwc:country" xlink:type="simple">Vietnam</named-content>; countryCode: <named-content xmlns:xlink="http://www.w3.org/1999/xlink" content-type="dwc:countryCode" xlink:type="simple">VN</named-content>; stateProvince: <named-content xmlns:xlink="http://www.w3.org/1999/xlink" content-type="dwc:stateProvince" xlink:type="simple">Dak Nong</named-content>; locality: <named-content xmlns:xlink="http://www.w3.org/1999/xlink" content-type="dwc:locality" xlink:type="simple">entrance of Co cave, Dray Sap special used forest</named-content>; verbatimElevation: <named-content xmlns:xlink="http://www.w3.org/1999/xlink" content-type="dwc:verbatimElevation" xlink:type="simple">379 m</named-content>; verbatimLatitude: <named-content xmlns:xlink="http://www.w3.org/1999/xlink" content-type="dwc:verbatimLatitude" xlink:type="simple">12°31.819’N</named-content>; verbatimLongitude: <named-content xmlns:xlink="http://www.w3.org/1999/xlink" content-type="dwc:verbatimLongitude" xlink:type="simple">107°53.387’’E</named-content>; verbatimCoordinateSystem: <named-content xmlns:xlink="http://www.w3.org/1999/xlink" content-type="dwc:verbatimCoordinateSystem" xlink:type="simple">WGS84</named-content>; <bold>Event:</bold> eventDate: <named-content xmlns:xlink="http://www.w3.org/1999/xlink" content-type="dwc:eventDate" xlink:type="simple">May 21, 2024</named-content>; eventRemarks: <named-content xmlns:xlink="http://www.w3.org/1999/xlink" content-type="dwc:eventRemarks" xlink:type="simple">collected by Pham D.S.</named-content>; <bold>Record Level:</bold> language: <named-content xmlns:xlink="http://www.w3.org/1999/xlink" content-type="dwc:language" xlink:type="simple">en</named-content>; collectionCode: <named-content xmlns:xlink="http://www.w3.org/1999/xlink" content-type="dwc:collectionCode" xlink:type="simple"><tp:taxon-name><tp:taxon-name-part taxon-name-part-type="class">Arachnida</tp:taxon-name-part></tp:taxon-name></named-content>; basisOfRecord: <named-content xmlns:xlink="http://www.w3.org/1999/xlink" content-type="dwc:basisOfRecord" xlink:type="simple">PreservedSpecimen</named-content></p></list-item></list></tp:treatment-sec><tp:treatment-sec sec-type="Description"><title>Description</title><p><bold><italic>Male</italic></bold> (TBU-ARA-SAL-002.1) (Fig. <xref ref-type="fig" rid="F12971168">1</xref>A-D and Fig. <xref ref-type="fig" rid="F12971171">2</xref>A-D).</p><p>Total length 7.09. Carapace 3.0 long, 2.28 wide. Abdomen 3.75 long, 1.48 wide. Pedicel 0.34 long. Clypeus wide 0.4. Width of eye rows: anterior eye row 1.78; anterior medial eye row 1.3; posterior lateral eye row 1.33. Eye sizes and interdistances: AME 0.62, ALE 0.21, PME 0.08, PLE 0.24, ALE-PME 0.35, ALE-PLE 0.8. Legs' measurements: I 6.19 (2.1, 0.94, 1.56, 1.04, 0.55), II 4.5 (1.43, 0.76, 0.93, 0.9, 0.48), III 4.4 (1.43, 0.68, 0.73, 0.94, 0.62), IV 5.46 (1.35, 0.77, 1.26, 1.33, 0.75).</p><p>Carapace red-brown to dark brown, with a pale pan-shaped pattern extending from behind the posterior lateral eyes (PLE) to the posterior margin, clothed with sparse white setae. Area surrounding the posterior median eyes (PME) and PLE is black. Chelicera, endite, labium, sternum red-brown. Leg I (excluding its pale yellow tarsus) is reddish-brown and appears to be the largest and darkest amongst the four legs, while the remaining three are slender and uniformly pale yellow (Fig. <xref ref-type="fig" rid="F12971168">1</xref>). Femora of all legs bear a single prolateral macroseta centrally placed near the patella. Pedipalp similar in colour to leg I; cymbium yellow-brown to pale yellow. Embolus curved, unbranched, with a broad and plate-shaped base and a relatively slender distal part, extending from the mid-point of the bulbus to nearly the apex of the cymbium. Retrolateral tibial apophysis (RTA) distinctive, approximately three-quarters the length of the tibia in lateral view, pointed and curved in an S-shape (Fig. <xref ref-type="fig" rid="F12971171">2</xref>). Abdomen narrow and elongate, the width smaller than that of the carapace. Dorsum dark grey with four brown spots; venter light grey with two longitudinal dotted lines extending from the book lungs to the tracheal spiracle.</p><p><bold><italic>Female</italic></bold> (TBU-ARA-SAL-002.2) (Fig. <xref ref-type="fig" rid="F12971177">3</xref>A-D and Fig. <xref ref-type="fig" rid="F12971180">4</xref>A-B).</p><p>Total length 10.62. Carapace 3.99 long, 2.98 wide. Abdomen 6.05 long, 2.15 wide. Clypeus height 0.43. Pedicel 0.58 long. Width of eye rows: anterior eye row 2.05; anterior medial eye row 1.43; posterior lateral eye row 2.41. Eye sizes and interdistances: AME 0.56, ALE 0.34, PME 0.08, PLE 0.31, ALE-PME 0.45, ALE-PLE 0.97. Legs measurements: I 7.93 (2.45, 1.48, 1.9, 1.4, 0.7), II 5.85 (1.97, 1.07, 1.14, 1.02, 0.65), III 5.79 (1.68, 1.11, 0.93, 1.22, 0.85), IV 7.36 (2.17, 0.91, 1.53, 1.93, 0.82).</p><p>Posterior eye row bordered in black. Clypeus pale. First pair of leg reddish-brown; remaining legs pale yellow. Pedipalps pale yellow. Abdomen oblong, narrower than carapace, dorsum pale grey with distinct herring-bone pattern and four small brown spots (Fig. <xref ref-type="fig" rid="F12971177">3</xref>A). Epigyne with large, bean-shaped copulatory ducts (Fig. <xref ref-type="fig" rid="F12971180">4</xref>B). The epigyne is distinctly longer than wide. The epigynal coupling pocket is deep, delicate and dorsally curved, forming a dome-shaped tunnel. Copulatory ducts are prominent, bean-shaped and accompanied posteriorly by small, short and clearly distinguishable glandular ducts. The spermathecae are complex, coiled and heavily sclerotised. Detailed descriptions of these structures are provided in Hoang et al. (2024).</p></tp:treatment-sec><tp:treatment-sec sec-type="Diagnosis"><title>Diagnosis</title><p>The male of <italic><tp:taxon-name><tp:taxon-name-part taxon-name-part-type="genus" reg="Indopadilla">Indopadilla</tp:taxon-name-part><tp:taxon-name-part taxon-name-part-type="species" reg="yokdon">yokdon</tp:taxon-name-part></tp:taxon-name></italic> can be distinguished from all other congeners by the following combination of characteristics: (1) The embolus is plate-shaped, thin, curved, unbranched and extends from the mid-point of the bulbus to near the apex of the cymbium; (2) The retrolateral tibial apophysis (RTA) is distinctive, measuring approximately three-quarters the length of the tibia in lateral view; it is pointed and curved in an S-shape.</p><p>Characters shared with the female: The carapace is reddish-brown with a yellowish-brown funnel-shaped pattern on the posterior half (Fig. <xref ref-type="fig" rid="F12971168">1</xref>A and Fig. <xref ref-type="fig" rid="F12971177">3</xref>A). The clypeus white (Fig. <xref ref-type="fig" rid="F12971168">1</xref>D and Fig. <xref ref-type="fig" rid="F12971177">3</xref>D). The chelicera bear four teeth on the promarginal row. The first pair of legs is reddish-brown, while the remaining legs are light yellow. The femora of all legs bear lateral macroseta and an additional macroseta on the dorsal surface near the patella.</p></tp:treatment-sec><tp:treatment-sec sec-type="Ecology"><title>Ecology</title><p>Both specimens from Son La Province and the single specimen from Dak Nong Province were found inhabiting shrub canopies within tropical forest areas.</p></tp:treatment-sec><tp:treatment-sec><!--Section generated to contain objects referenced in tp:taxon-treatment.--><fig id="F12971168" position="float" orientation="portrait"><object-id xmlns:xlink="http://www.w3.org/1999/xlink" content-type="arpha" xlink:type="simple">1E156393-592C-5BC5-BB8D-0CB5DBEE6EEE</object-id><object-id xmlns:xlink="http://www.w3.org/1999/xlink" content-type="doi" xlink:type="simple">10.3897/BDJ.13.e159695.figure2</object-id><label>Figure 1.</label><caption><p>Male <italic><tp:taxon-name><tp:taxon-name-part taxon-name-part-type="genus" reg="Indopadilla">Indopadilla</tp:taxon-name-part><tp:taxon-name-part taxon-name-part-type="species" reg="yokdon">yokdon</tp:taxon-name-part></tp:taxon-name></italic> (TBU-ARA-SAL-002.1), habitus. <bold>A</bold> Dorsal view; <bold>B</bold> Ventral view; <bold>C</bold> Right side view; <bold>D</bold> Frontal view of prosoma. Scale bars: 1.0 mm.</p></caption><graphic xmlns:xlink="http://www.w3.org/1999/xlink" xlink:href="bdj-13-e159695-g001.jpg" position="float" id="oo_1324275.jpg" orientation="portrait" xlink:type="simple"><uri content-type="original_file" xlink:type="simple">https://binary.pensoft.net/fig/1324275</uri></graphic></fig><fig id="F12971171" position="float" orientation="portrait"><object-id xmlns:xlink="http://www.w3.org/1999/xlink" content-type="arpha" xlink:type="simple">2EBFBBD4-A47D-53FE-A4B1-68AF05A0DF26</object-id><object-id xmlns:xlink="http://www.w3.org/1999/xlink" content-type="doi" xlink:type="simple">10.3897/BDJ.13.e159695.figure3</object-id><label>Figure 2.</label><caption><p>Male <italic><tp:taxon-name><tp:taxon-name-part taxon-name-part-type="genus" reg="Indopadilla">Indopadilla</tp:taxon-name-part><tp:taxon-name-part taxon-name-part-type="species" reg="yokdon">yokdon</tp:taxon-name-part></tp:taxon-name></italic> (TBU-ARA-SAL-002.1), left palp. <bold>A</bold> Prolateral view; <bold>B</bold> Retrolateral view; <bold>C</bold> Left side view; <bold>D</bold> Dorsal view. Scale bars: 0.1 mm.</p></caption><graphic xmlns:xlink="http://www.w3.org/1999/xlink" xlink:href="bdj-13-e159695-g002.jpg" position="float" id="oo_1366752.jpg" orientation="portrait" xlink:type="simple"><uri content-type="original_file" xlink:type="simple">https://binary.pensoft.net/fig/1366752</uri></graphic></fig><fig id="F12971177" position="float" orientation="portrait"><object-id xmlns:xlink="http://www.w3.org/1999/xlink" content-type="arpha" xlink:type="simple">98622E53-66B2-5764-87C8-0F0691060AEE</object-id><object-id xmlns:xlink="http://www.w3.org/1999/xlink" content-type="doi" xlink:type="simple">10.3897/BDJ.13.e159695.figure2</object-id><label>Figure 3.</label><caption><p>Female <italic><tp:taxon-name><tp:taxon-name-part taxon-name-part-type="genus" reg="Indopadilla">Indopadilla</tp:taxon-name-part><tp:taxon-name-part taxon-name-part-type="species" reg="yokdon">yokdon</tp:taxon-name-part></tp:taxon-name></italic> (TBU-ARA-SAL-002.2), habitus. <bold>A</bold> Dorsal view; <bold>B</bold> Ventral view; <bold>C</bold> Right side view; <bold>D</bold> Frontal view of prosoma. Scale bars: 1.0 mm.</p></caption><graphic xmlns:xlink="http://www.w3.org/1999/xlink" xlink:href="bdj-13-e159695-g003.jpg" position="float" id="oo_1324278.jpg" orientation="portrait" xlink:type="simple"><uri content-type="original_file" xlink:type="simple">https://binary.pensoft.net/fig/1324278</uri></graphic></fig><fig id="F12971180" position="float" orientation="portrait"><object-id xmlns:xlink="http://www.w3.org/1999/xlink" content-type="arpha" xlink:type="simple">2F127EED-20FB-510F-BB22-E69A4C65AE30</object-id><object-id xmlns:xlink="http://www.w3.org/1999/xlink" content-type="doi" xlink:type="simple">10.3897/BDJ.13.e159695.figure3</object-id><label>Figure 4.</label><caption><p>Female <italic><tp:taxon-name><tp:taxon-name-part taxon-name-part-type="genus" reg="Indopadilla">Indopadilla</tp:taxon-name-part><tp:taxon-name-part taxon-name-part-type="species" reg="yokdon">yokdon</tp:taxon-name-part></tp:taxon-name></italic> (TBU-ARA-SAL-002.2), genital morphology. <bold>A</bold> Epigyne, ventral view; <bold>B</bold> Vulva, dorsal view. Scale bars: 0.1 mm.</p></caption><graphic xmlns:xlink="http://www.w3.org/1999/xlink" xlink:href="bdj-13-e159695-g004.jpg" position="float" id="oo_1324279.jpg" orientation="portrait" xlink:type="simple"><uri content-type="original_file" xlink:type="simple">https://binary.pensoft.net/fig/1324279</uri></graphic></fig></tp:treatment-sec></tp:taxon-treatment>
